# Supplementary material for: A Biomarker Panel for the Detection of Pancreatic Cancer
Source: Cancers (Basel). 2026 Apr 28;18(9):1397. doi: 10.3390/cancers18091397 (PMC13162998; doi:10.3390/cancers18091397)
Supplement: Supplementary file 1 [file cancers-18-01397-s001.zip]

Archive with 1 entries (1 files):
- cancers-4188359-supplementary.xlsx
