# Supplementary material for: A Biomarker Panel for the Detection of Pancreatic Cancer
Source: Cancers (Basel). 2026 Apr 28;18(9):1397. doi: 10.3390/cancers18091397 (PMC13162998; doi:10.3390/cancers18091397)
Supplement: Supplementary file 1 [file cancers-18-01397-s001.zip › cancers-4188359-supplementary.xlsx]

## Sheet: Supplemental Table S1
Sample Set	Clinical Group	Diagnosis*	Age		Sex			CA19-9		N (% in clinical group)
										Total N = 649
			Mean, 95% CI**	Median	Female	Male	Transgender Female	Mean, 95% CI**	Median	Total
Unblinded (training)	Controls	healthy control	64.62 [62.15;67.09]	66.5	31 (62.0%)	19 (38.0%)		20.06 [14.46;25.65]	16.4	50 (22.4%)
		hereditary/familial	55.83 [52.64;59.03]	57.5	26 (61.9%)	16 (38.1%)		19.17 [15.01;23.33]	18.1	42 (18.8%)
	Benign Conditions	acute pancreatitis	54.75 [47.49;62.01]	53	2 (50.0%)	2 (50.0%)		21.55 [-7.47;50.57]	10.7	4 (1.8%)
		chronic pancreatitis	57.76 [53.48;62.05]	60	12 (35.3%)	22 (64.7%)		96.37 [-10.62;203.36]	28.3	34 (15.2%)
		acute recurrent pancreatitis	63.14 [58.22;68.06]	63	3 (42.9%)	4 (57.1%)		18.93 [5.56;32.29]	11	7 (3.1%)
		IPMN	70.50 [65.60;75.40]	70.5	0 (0%)	2 (100.0%)		36.15 [21.94;50.36]	36.1	2 (0.9%)
	PDAC	Resected Stage 1	66.59 [60.22;72.96]	66	8 (47.1%)	9 (52.9%)		264.64 [64.69;464.59]	122	17 (7.6%)
		Resected Stage 2	66.63 [63.66;69.60]	67	12 (44.4%)	15 (55.6%)		303.23 [121.28;485.18]	93.7	27 (12.1%)
		Resected Stage 3	67.00 [NA;NA]	67	1 (100.0%)	0 (0%)		667.50 [NA;NA]	667.5	1 (0.4%)
		Unresected Met/Late Stage	69.13 [66.03;72.23]	68	18 (46.2%)	21 (53.8%)		8593.43 [-5.24e+03;2.24e+04]	264.3	39 (17.5%)
Blinded (validation)	Controls	healthy control	63.96 [61.44;66.48]	64.5	45 (50.0%)	45 (50.0%)		19.75 [16.29;23.21]	14.2	90 (21.1%)
		hereditary/familial	55.04 [52.73;57.35]	54	56 (72.7%)	20 (26.0%)	1 (1.3%)	15.41 [12.20;18.62]	11.5	77 (18.1%)
	Benign Conditions	acute pancreatitis	57.86 [43.66;72.06]	59	2 (28.6%)	5 (71.4%)		73.39 [-11.46;158.23]	15.9	7 (1.6%)
		chronic pancreatitis	59.94 [56.37;63.51]	60	14 (28.0%)	36 (72.0%)		29.18 [18.76;39.60]	17.4	50 (11.7%)
		acute recurrent pancreatitis	51.22 [43.92;58.53]	46	8 (44.4%)	10 (55.6%)		18.79 [11.19;26.40]	14.4	18 (4.2%)
		IPMN	70.94 [68.34;73.55]	69.5	10 (55.6%)	8 (44.4%)		28.33 [18.07;38.60]	20.6	18 (4.2%)
	PDAC	Resected Stage 1	68.33 [66.06;70.59]	71	24 (49.0%)	25 (51.0%)		495.97 [-2.15;994.09]	90.6	49 (11.5%)
		Resected Stage 2	66.90 [63.86;69.93]	68	15 (38.5%)	24 (61.5%)		277.86 [167.88;387.85]	122.5	39 (9.2%)
		Resected Stage 3	61.77 [55.68;67.86]	57	6 (46.2%)	7 (53.8%)		373.48 [181.21;565.74]	256.6	13 (3.1%)
		Unresected Met/Late Stage	67.31 [64.83;69.78]	67	29 (44.6%)	36 (55.4%)		3594.40 [978.46;6210.34]	606.5	65 (15.3%)
* See definition in Table 1 footnote. ** Estimated by bootstrap.

## Sheet: Supplemental Table S2
		Controls	Benign Conditions	PDAC	All groups
N (%)		259 (40%)	140 (22%)	250 (39%)	649 (100%)
Age	Median	62	62	67	64
	Mean, 95% CI	60.1 [60.0; 60.2]	59.8 [59.6; 60.0]	67.3 [67.2; 67.4]	62.8 [62.8; 62.8]
Sex	Female	158 (49%/61%)	51 (16%/36%)	113 (35%/45%)	322 (50%)
	Male	100 (31%/39%)	89 (27%/64%)	137 (42%/55%)	326 (50%)
	Transgender Female	1 (100%/0.4%)	0 (0%/0%)	0 (0%/0%)	1 (0.2%)
Race	Asian	4 (57%/2%)	0 (0%/0%)	3 (43%/1%)	7 (1%)
	Black/African American	12 (36%/5%)	12 (36%/9%)	9 (27%/4%)	33 (5%)
	Hispanic	1 (100%/0.4%)	0 (0%/0%)	0 (0%/0%)	1 (0.2%)
	White	242 (40%/93%)	128 (21%/91%)	238 (39%/95%)	608 (94%)
Ethnicity	Hispanic	3 (100%/1%)	0 (0%/0%)	0 (0%/0%)	3 (0.5%)
	Non-Hispanic	256 (40%/99%)	140 (22%/100%)	250 (39%/100%)	646 (100%)
Diabetic Type	Not available	229 (53%/88%)	76 (18%/55%)	127 (29%/52%)	432 (67%)
	Type 1	0 (0%/0%)	3 (100%/2%)	0 (0%/0%)	3 (0.5%)
	Type 2	30 (15%/12%)	58 (28%/42%)	116 (57%/47%)	204 (32%)
	Type 3c	0 (0%/0%)	1 (25%/1%)	3 (75%/1%)	4 (1%)
CA19-9 (U/mL)	Median	14.2	19.2	205.9	27.9
	Mean, 95% CI	18.4 [18.3; 18.5]	45.6 [43.4; 47.9]	2488.5 [2344.8; 2632.2]	975.8 [941.3; 1010.3]

## Sheet: Supplemental Table S3
SampleID	Dx	CEACAM1	ITIH3	CA19_9	Type
UB_S91	Benign Parenchymal Findings	0.482895	54.789	43.7	unblind
UB_S69	CP	0.196613	60.5417	11.7	unblind
UB_S182	CP	0.714936	80.0829	45.7	unblind
UB_S46	healthy control	0.428083	41.7072	123	unblind
UB_S50	healthy control	0.770018	31.5905	6.1	unblind
UB_S52	healthy control	0.443308	45.4119	16.5	unblind
UB_S43	healthy control	0.820425	53.9499	14.1	unblind
UB_S47	Benign Parenchymal Findings	0.286193	36.3441	30.7	unblind
UB_S51	normal pancreas	0.705019	58.5016	46.1	unblind
UB_S48	healthy control	0.465454	71.8634	70.6	unblind
UB_S53	healthy control	0.130517	45.628	0.5	unblind
UB_S49	CP	0.432889	65.9995	28.7	unblind
UB_S54	CP	0.652638	71.9214	29.2	unblind
UB_S45	normal pancreas	0.810612	48.5121	8.9	unblind
UB_S56	normal pancreas	0.379366	41.4165	0.5	unblind
UB_S55	healthy control	0.288925	27.1718	17.7	unblind
UB_S59	healthy control	0.221494	25.365	14.2	unblind
UB_S60	healthy control	0.191258	79.9083	24.9	unblind
UB_S58	CP	1.54815	45.3231	64.8	unblind
UB_S61	healthy control	0.1867	65.7554	24.4	unblind
UB_S21	CP	0.163886	47.8877	41.2	unblind
UB_S62	healthy control	0.274866	43.8847	22.1	unblind
UB_S63	healthy control	1.2619	75.9687	6.3	unblind
UB_S66	healthy control	0.935895	53.2333	0.5	unblind
UB_S65	healthy control	0.184564	52.1689	11.7	unblind
UB_S64	CP	2.94027	51.3368	6.3	unblind
UB_S68	healthy control	0.414317	58.6659	15	unblind
UB_S70	healthy control	0.489803	16.0959	18.7	unblind
UB_S71	healthy control	0.227089	48.787	7.3	unblind
UB_S67	AP	1.43708	62.2222	0.5	unblind
UB_S72	healthy control	0.830491	157.158	23.9	unblind
UB_S6	CP	0.383134	38.4802	10.5	unblind
UB_S1	CP	0.403226	37.2913	40.5	unblind
UB_S174	CP	0.371954	73.0901	41.1	unblind
UB_S112	Benign Parenchymal Findings	0.516386	36.562	17.3	unblind
UB_S36	unknown cyst (clinical)	1.05463	61.3742	17.4	unblind
UB_S181	CP	0.593658	26.535	62.5	unblind
UB_S27	Benign Parenchymal Findings	1.6747	42.9757	12.5	unblind
UB_S76	panc adenocarcinoma	0.682002	34.2353	33.7	unblind
UB_S79	panc adenocarcinoma	0.698301	57.286	519.9	unblind
UB_S78	acute recurrent pancreatitis	2.22403	68.2846	13.5	unblind
UB_S77	panc adenocarcinoma	1.19928	68.8467	498.9	unblind
UB_S80	CP	0.371973	47.5142	18.3	unblind
UB_S81	CP	0.964708	35.6816	32.5	unblind
UB_S82	panc adenocarcinoma	1.05473	75.1011	264.3	unblind
UB_S84	acute recurrent pancreatitis	0.907538	54.2198	11	unblind
UB_S83	panc adenocarcinoma	0.441584	48.9348	89.2	unblind
UB_S85	panc adenocarcinoma	0.500685	76.2788	8.2	unblind
UB_S86	panc adenocarcinoma	2.75947	74.1559	98.8	unblind
UB_S88	CP	0.397076	47.2261	7	unblind
UB_S89	panc adenocarcinoma	0.969962	65.9075	5851.7	unblind
UB_S90	panc adenocarcinoma	0.593113	41.1276	255.7	unblind
UB_S94	panc adenocarcinoma	0.869679	82.9324	667.5	unblind
UB_S87	panc adenocarcinoma	0.539971	27.208	129	unblind
UB_S92	panc adenocarcinoma	1.12473	46.4144	1262.7	unblind
UB_S93	IPMN (clinical)	0.533272	49.7005	28.9	unblind
UB_S97	panc adenocarcinoma	0.409421	53.1349	135	unblind
UB_S99	panc adenocarcinoma	0.311415	61.3323	6703.8	unblind
UB_S95	panc adenocarcinoma	0.959059	40.0032	21.2	unblind
UB_S96	panc adenocarcinoma	0.614802	49.8517	34.1	unblind
UB_S104	panc adenocarcinoma	0.475459	32.3839	77.8	unblind
UB_S219	Benign Parenchymal Findings	0.861388	37.8015	24.8	unblind
UB_S100	AP	0.486866	31.8579	20.4	unblind
UB_S109	panc adenocarcinoma	1.10227	78.8118	95.3	unblind
UB_S102	AP	0.518932	43.9396	0.5	unblind
UB_S101	panc adenocarcinoma	0.471475	46.0399	64.5	unblind
UB_S103	panc adenocarcinoma	0.712677	82.4853	41.6	unblind
UB_S110	IPMN (clinical)	0.568261	64.5734	43.4	unblind
UB_S111	panc adenocarcinoma	1.35128	58.7561	1913.1	unblind
UB_S98	normal pancreas	0.321698	45.4863	20	unblind
UB_S107	acute recurrent pancreatitis	0.323104	92.1657	0.5	unblind
UB_S108	panc adenocarcinoma	1.85234	52.0179	4668.7	unblind
UB_S105	panc adenocarcinoma	1.7454	60.1192	45.8	unblind
UB_S106	panc adenocarcinoma	5.72763	49.9216	1.5	unblind
UB_S115	panc adenocarcinoma	0.523648	63.834	33.1	unblind
UB_S116	panc adenocarcinoma	0.760828	69.9521	1345.1	unblind
UB_S113	panc adenocarcinoma	0.76469	41.6701	93.7	unblind
UB_S114	panc adenocarcinoma	0.35246	57.6256	65.2	unblind
UB_S117	IPMN degenerated into adenocarcinoma (clinical)	1.07371	113.307	68.8	unblind
UB_S118	panc adenocarcinoma	0.837374	43.6666	102.1	unblind
UB_S122	panc adenocarcinoma	1.53845	88.7221	1232	unblind
UB_S119	panc adenocarcinoma	1.40997	101.656	55.1	unblind
UB_S120	panc adenocarcinoma	5.03718	104.586	6344.6	unblind
UB_S124	panc adenocarcinoma	0.240527	68.6235	69.7	unblind
UB_S121	Benign Parenchymal Findings	0.332463	18.058	26.4	unblind
UB_S125	panc adenocarcinoma	3.21067	90.6336	276432	unblind
UB_S126	panc adenocarcinoma	1.00537	82.9451	2062.6	unblind
UB_S123	panc adenocarcinoma	0.267879	53.4343	6962.2	unblind
UB_S127	panc adenocarcinoma	1.21904	81.7351	512.3	unblind
UB_S128	CP	2.7192	75.8826	72.6	unblind
UB_S129	panc adenocarcinoma	3.14435	38.0557	6.2	unblind
UB_S136	panc adenocarcinoma	0.837715	69.4032	174.8	unblind
UB_S137	Benign Parenchymal Findings	0.21663	20.8037	48.5	unblind
UB_S130	acute recurrent pancreatitis	0.264856	104.998	54.2	unblind
UB_S131	IPMN degenerated into adenocarcinoma (clinical)	0.387115	58.52	545.7	unblind
UB_S132	panc adenocarcinoma	2.2318	64.7957	277.1	unblind
UB_S134	panc adenocarcinoma	1.01044	57.7382	2902.9	unblind
UB_S133	panc adenocarcinoma	0.487669	40.0779	220.4	unblind
UB_S135	IPMN degenerated into adenocarcinoma (clinical)	0.440149	86.158	31.4	unblind
UB_S141	Benign Parenchymal Findings	0.460035	41.4681	20.4	unblind
UB_S142	panc adenocarcinoma	1.16994	119.504	1896.3	unblind
UB_S140	normal pancreas	0.622828	59.5633	14.3	unblind
UB_S138	panc adenocarcinoma	2.10926	71.6845	381.6	unblind
UB_S144	panc adenocarcinoma	0.376659	18.8215	39.1	unblind
UB_S143	panc adenocarcinoma	1.91004	69.7398	670.1	unblind
UB_S139	CP	0.385741	49.1869	19.5	unblind
UB_S151	panc adenocarcinoma	1.83537	86.5553	40.3	unblind
UB_S145	acute recurrent pancreatitis	0.341992	41.9296	10.9	unblind
UB_S150	IPMN degenerated into adenocarcinoma (surgical)	1.18867	36.013	509.7	unblind
UB_S152	panc adenocarcinoma	0.976119	35.6987	528	unblind
UB_S153	panc adenocarcinoma	1.64524	69.6141	165.7	unblind
UB_S148	panc adenocarcinoma	1.57388	56.3256	0.5	unblind
UB_S146	panc adenocarcinoma	0.778772	84.1015	26.6	unblind
UB_S149	panc adenocarcinoma	0.875932	104.4	210.5	unblind
UB_S147	panc adenocarcinoma	0.567971	23.4517	14.9	unblind
UB_S154	panc adenocarcinoma	2.76883	114.001	41.5	unblind
UB_S155	panc adenocarcinoma	0.571934	34.2126	64	unblind
UB_S157	Benign Parenchymal Findings	0.321842	47.8396	20.2	unblind
UB_S159	Benign Parenchymal Findings	1.7012	36.08	10.2	unblind
UB_S156	normal pancreas	0.530645	14.3382	34.1	unblind
UB_S158	panc adenocarcinoma	1.95682	93.6461	1718.4	unblind
UB_S160	acute recurrent pancreatitis	0.625906	73.4429	31.5	unblind
UB_S161	panc adenocarcinoma	0.781393	68.7438	133.5	unblind
UB_S162	panc adenocarcinoma	1.00738	30.161	12.1	unblind
UB_S163	Benign Parenchymal Findings	1.08075	67.6238	7	unblind
UB_S165	panc adenocarcinoma	0.47802	54.744	172.2	unblind
UB_S164	panc adenocarcinoma	0.320236	49.796	122	unblind
UB_S168	acute recurrent pancreatitis	0.582565	48.4673	10.4	unblind
UB_S166	CP	0.691903	72.3916	63.2	unblind
UB_S167	normal pancreas	0.832024	49.0789	18.9	unblind
UB_S169	panc adenocarcinoma	1.42187	68.0212	36.6	unblind
UB_S170	CP	2.14679	75.8696	1879.3	unblind
UB_S171	normal pancreas	0.60296	52.9489	0.5	unblind
UB_S173	panc adenocarcinoma	1.52242	78.2254	704.6	unblind
UB_S172	CP	0.70483	97.4409	193.3	unblind
UB_S73	Benign Parenchymal Findings	0.190789	49.0511	4.5	unblind
UB_S175	CP	0.472444	35.7492	15.5	unblind
UB_S176	normal pancreas	0.853641	37.0928	10	unblind
UB_S177	panc adenocarcinoma	0.998594	34.6507	148.8	unblind
UB_S178	panc adenocarcinoma	0.493973	88.0977	4.2	unblind
UB_S180	panc adenocarcinoma	0.607459	76.9137	58.1	unblind
UB_S179	AP	1.46309	23.7755	63.8	unblind
UB_S183	panc adenocarcinoma	0.308699	51.0534	12.2	unblind
UB_S184	panc adenocarcinoma	3.84388	133.483	30.9	unblind
UB_S185	Benign Parenchymal Findings	0.815588	52.3235	32.6	unblind
UB_S186	CP	0.902842	42.8484	27.9	unblind
UB_S187	CP	0.525958	52.1271	25.6	unblind
UB_S74	healthy control	0.435107	60.249	23.2	unblind
UB_S200	healthy control	0.381002	63.2345	26.6	unblind
UB_S199	healthy control	0.424487	49.3038	9.9	unblind
UB_S75	Benign Parenchymal Findings	0.534465	34.2385	27.8	unblind
UB_S188	CP	0.302438	26.9544	19.2	unblind
UB_S189	panc adenocarcinoma	0.469525	87.729	1460.9	unblind
UB_S190	panc adenocarcinoma	0.312233	149.513	32.5	unblind
UB_S191	normal pancreas	0.135248	44.2899	0.5	unblind
UB_S192	Benign Parenchymal Findings	0.152685	28.7834	47.1	unblind
UB_S194	panc adenocarcinoma	0.431194	79.7497	1365.1	unblind
UB_S193	Benign Parenchymal Findings	0.339961	61.6484	44.8	unblind
UB_S195	panc adenocarcinoma	2.3412	61.0243	41.2	unblind
UB_S197	panc adenocarcinoma	2.31386	105.002	9062.8	unblind
UB_S198	CP	0.738033	37.3166	24	unblind
UB_S210	panc adenocarcinoma	2.52462	130.069	2290.7	unblind
UB_S196	healthy control	1.06641	69.8115	0.5	unblind
UB_S201	healthy control	0.768655	39.2494	42.1	unblind
UB_S202	healthy control	0.388339	101.551	8.1	unblind
UB_S203	healthy control	0.506368	52.6833	10.2	unblind
UB_S206	healthy control	0.537101	42.0043	33	unblind
UB_S223	healthy control	0.449807	57.1851	8.6	unblind
UB_S4	healthy control	0.626265	72.195	2.3	unblind
UB_S208	Benign Parenchymal Findings	0.459089	58.7602	6.1	unblind
UB_S204	healthy control	1.0573	76.8948	28.9	unblind
UB_S207	healthy control	0.374918	62.3509	10.8	unblind
UB_S205	healthy control	1.10735	108.091	30	unblind
UB_S5	healthy control	1.43775	38.4542	5.8	unblind
UB_S2	healthy control	0.37291	60.6984	19.1	unblind
UB_S211	Benign Parenchymal Findings	0.512763	93.0198	6.5	unblind
UB_S213	panc adenocarcinoma	0.963548	87.5608	8.8	unblind
UB_S209	CP	0.567056	133.567	17	unblind
UB_S214	panc adenocarcinoma	0.400185	29.8433	1908.5	unblind
UB_S212	Benign Parenchymal Findings	0.454729	36.1315	0.5	unblind
UB_S215	IPMN degenerated into adenocarcinoma (surgical)	1.60617	32.0748	338.4	unblind
UB_S221	CP	0.480021	56.1741	25.2	unblind
UB_S218	panc adenocarcinoma	0.392361	71.6895	341.6	unblind
UB_S216	Benign Parenchymal Findings	1.51142	74.1014	30.6	unblind
UB_S217	Benign Parenchymal Findings	2.08796	44.6246	11.6	unblind
UB_S220	Benign Parenchymal Findings	0.627074	37.1799	5.8	unblind
UB_S57	CP	0.971982	36.6021	24.1	unblind
UB_S222	panc adenocarcinoma	0.719335	63.7152	10.4	unblind
UB_S224	panc adenocarcinoma	0.981864	28.9218	783.6	unblind
UB_S7	healthy control	0.377424	43.3666	14.2	unblind
UB_S3	panc adenocarcinoma	0.613731	35.6058	90.8	unblind
UB_S8	healthy control	0.32549	59.9109	31.3	unblind
UB_S9	healthy control	0.308171	78.4774	16.2	unblind
UB_S10	normal pancreas	0.42121	46.7028	29.8	unblind
UB_S15	healthy control	0.278512	77.1475	31.7	unblind
UB_S16	healthy control	0.163823	34.3622	17.3	unblind
UB_S20	healthy control	0.900446	24.7544	22.9	unblind
UB_S11	CP	0.371873	80.5987	21.9	unblind
UB_S12	CP	1.26574	42.6569	50.6	unblind
UB_S13	Benign Parenchymal Findings	0.382119	18.3939	24.8	unblind
UB_S14	Benign Parenchymal Findings	0.41954	26.0092	9.3	unblind
UB_S17	normal pancreas	0.426639	41.8468	14.6	unblind
UB_S19	Benign Parenchymal Findings	0.322931	42.0509	0.5	unblind
UB_S25	healthy control	0.610957	17.5758	0.5	unblind
UB_S24	healthy control	0.237743	38.3263	0.5	unblind
UB_S23	Benign Parenchymal Findings	0.344691	30.9074	20	unblind
UB_S18	CP	0.558156	47.8087	21.4	unblind
UB_S26	healthy control	0.704662	49.8406	30.9	unblind
UB_S31	healthy control	0.630135	41.14	0.5	unblind
UB_S32	healthy control	0.428844	33.7492	30.9	unblind
UB_S28	Benign Parenchymal Findings	0.34225	54.3059	19.8	unblind
UB_S33	healthy control	0.30605	71.7576	10.1	unblind
UB_S22	CP	0.340765	48.6762	62.1	unblind
UB_S29	CP	1.29571	81.3595	221.4	unblind
UB_S30	normal pancreas	0.145871	24.4441	30.6	unblind
UB_S34	Benign Parenchymal Findings	0.81694	40.1555	23.5	unblind
UB_S35	Benign Parenchymal Findings	0.362799	50.4052	11.4	unblind
UB_S37	normal pancreas	0.422316	37.2764	14.8	unblind
UB_S40	CP	1.30276	41.9177	29.5	unblind
UB_S38	healthy control	0.455696	26.3421	5.5	unblind
UB_S41	healthy control	0.264555	41.17	9.5	unblind
UB_S42	healthy control	0.379479	38.8668	48.4	unblind
UB_S39	CP	0.643279	27.3335	23.3	unblind
UB_S44	healthy control	0.471226	35.0876	23.1	unblind
B_S1		0.473507	81.9858	12.3	blind
B_S2		0.586178	59.9966	0.5	blind
B_S3		0.801471	54.2678	44.5	blind
B_S4		1.17312	70.6122	23679.8	blind
B_S5		1.04081	101.286	1413.6	blind
B_S6		0.443832	59.0575	11.5	blind
B_S7		0.382516	37.2611	3.2	blind
B_S8		0.80214	37.2506	14.3	blind
B_S9		0.368189	22.1349	74.4	blind
B_S10		0.541324	39.4702	4.9	blind
B_S11		0.598419	19.435	15.5	blind
B_S12		0.660847	52.1911	18.7	blind
B_S13		1.16915	21.4302	9.8	blind
B_S14		2.81351	321.026	68.3	blind
B_S15		1.00585	59.1015	42.5	blind
B_S16		0.347314	30.8007	0.5	blind
B_S17		0.325209	29.4737	15.1	blind
B_S18		0.501182	16.9493	43.8	blind
B_S19		0.476158	144.685	17.5	blind
B_S20		0.17412	21.8018	16.4	blind
B_S21		0.246824	94.6103	0.5	blind
B_S22		0.554892	53.232	7.2	blind
B_S23		0.754421	33.3037	0.5	blind
B_S24		0.405442	50.3046	14.4	blind
B_S25		0.635101	17.5717	17.8	blind
B_S26		0.544843	33.6159	12.3	blind
B_S27		0.304021	34.0973	55.4	blind
B_S28		0.375607	32.2487	7.8	blind
B_S29		0.63798	39.5825	15.5	blind
B_S30		1.01927	34.6979	32.5	blind
B_S31		0.45914	34.1773	17.3	blind
B_S32		0.235869	36.6086	45.8	blind
B_S33		0.745494	28.432	27.1	blind
B_S34		0.34413	7.75515	122.5	blind
B_S35		1.1958	79.6082	4.4	blind
B_S36		0.54568	45.498	31.3	blind
B_S37		0.203252	32.745	4.3	blind
B_S38		0.368414	26.6455	17.6	blind
B_S39		0.660963	18.5944	15.9	blind
B_S40		0.394093	28.4636	36.2	blind
B_S41		0.293348	63.1093	7.1	blind
B_S42		0.678157	43.7848	5.6	blind
B_S43		0.622602	25.4826	16.3	blind
B_S44		0.545792	63.7985	40.5	blind
B_S45		0.429664	55.5425	18.3	blind
B_S46		0.374693	38.5142	7.1	blind
B_S47		1.06415	37.9431	13.2	blind
B_S48		0.734659	58.3057	15	blind
B_S49		0.435338	24.5673	24.5	blind
B_S50		1.25827	53.0911	13.5	blind
B_S51		0.592715	19.8751	17	blind
B_S52		0.460824	144.75	21.4	blind
B_S53		0.661381	52.8852	12.3	blind
B_S54		0.550056	37.078	5.1	blind
B_S55		0.388845	29.5454	8.6	blind
B_S56		1.77352	55.6885	0.5	blind
B_S57		0.475452	25.0183	18.4	blind
B_S58		0.479512	29.4074	0.5	blind
B_S59		1.00674	46.514	12.6	blind
B_S60		0.733465	39.6831	26.9	blind
B_S61		0.546378	12.5481	39.2	blind
B_S62		0.186769	55.0228	10.9	blind
B_S63		0.606627	24.537	9.9	blind
B_S64		0.239902	208.542	0.5	blind
B_S65		1.03563	60.1989	30.6	blind
B_S66		1.08543	28.5746	8.6	blind
B_S67		0.402595	14.9987	9.2	blind
B_S68		1.15174	41.6148	43.1	blind
B_S69		0.506889	42.4824	17.6	blind
B_S70		2.46048	35.6036	19.6	blind
B_S71		0.481744	64.1362	10.9	blind
B_S72		0.491935	52.0102	2.6	blind
B_S73		0.311153	24.1809	0.5	blind
B_S74		0.434755	30.5565	8.8	blind
B_S75		0.404838	24.2598	10.9	blind
B_S76		0.812991	48.7731	31	blind
B_S77		0.641356	37.9223	9.8	blind
B_S78		1.30189	27.7042	213.7	blind
B_S79		0.261697	96.1727	11	blind
B_S80		1.01652	36.669	6.4	blind
B_S81		0.411911	120.421	28.4	blind
B_S82		0.726247	27.1541	15.1	blind
B_S83		0.522659	39.2285	10	blind
B_S84		0.616222	18.7509	5.4	blind
B_S85		0.23569	19.0937	0.5	blind
B_S86		0.874166	58.9155	3.9	blind
B_S87		0.39682	25.0254	2.9	blind
B_S88		0.422512	18.9321	4.2	blind
B_S89		0.309907	34.5046	8.5	blind
B_S90		0.566597	36.9594	30	blind
B_S91		0.428286	29.5231	10.1	blind
B_S92		0.655146	40.6928	7.8	blind
B_S93		2.39339	102.5	302.1	blind
B_S94		0.147291	40.6633	1.8	blind
B_S95		0.215346	18.4094	27.6	blind
B_S96		0.551346	48.8493	24.5	blind
B_S97		1.00013	42.7455	10.2	blind
B_S98		0.816743	48.2793	8.5	blind
B_S99		1.04263	16.8851	16.8	blind
B_S100		0.388035	49.7532	6.3	blind
B_S101		0.378346	18.0884	52.1	blind
B_S102		0.40464	28.4782	10.6	blind
B_S103		0.425267	51.2567	95.8	blind
B_S104		0.49985	19.5905	21.4	blind
B_S105		0.339302	24.2524	31.4	blind
B_S106		0.645719	12.552	20.8	blind
B_S107		0.781585	34.5856	33.3	blind
B_S108		0.747075	83.8782	34.1	blind
B_S109		0.757698	38.1759	89.1	blind
B_S110		0.754018	36.7627	7	blind
B_S111		0.67962	65.4559	10.2	blind
B_S112		0.439654	46.5838	24	blind
B_S113		0.754164	55.9746	12.1	blind
B_S114		0.412503	48.11	28.5	blind
B_S115		0.989905	34.0296	17	blind
B_S116		0.476302	12.7037	0.5	blind
B_S117		0.876099	48.0561	5.3	blind
B_S118		0.318503	47.3506	27.8	blind
B_S119		0.7736	34.1175	13.5	blind
B_S120		0.786053	29.9022	13.4	blind
B_S121		0.709934	36.7146	8.8	blind
B_S122		1.61888	19.9431	14.3	blind
B_S123		0.851584	46.0622	0.5	blind
B_S124		0.475961	28.8295	16.7	blind
B_S125		0.776576	39.9987	24.2	blind
B_S126		0.349518	23.4354	11.4	blind
B_S127		0.685894	23.02	3.4	blind
B_S128		0.264763	75.2822	16.3	blind
B_S129		0.608264	32.9537	31.4	blind
B_S130		0.533605	34.1215	7.6	blind
B_S131		0.377491	27.3315	35.9	blind
B_S132		1.28192	29.5241	51.3	blind
B_S133		0.652845	36.7445	25.1	blind
B_S134		0.634944	58.4603	43.7	blind
B_S135		0.520727	35.8301	17.6	blind
B_S136		0.408124	27.5114	11.4	blind
B_S137		0.44421	38.0552	20	blind
B_S138		0.393676	54.006	13.3	blind
B_S139		0.264716	119.85	33.5	blind
B_S140		0.275955	131.906	85.1	blind
B_S141		0.759963	46.0037	8.7	blind
B_S142		0.444362	87.07	9.5	blind
B_S143		0.465527	58.3422	23.1	blind
B_S144		0.67555	25.681	17.2	blind
B_S145		1.1944	55.8433	48.7	blind
B_S146		0.672697	42.5134	14.2	blind
B_S147		1.08686	24.8199	10.1	blind
B_S148		0.299249	24.5725	12.4	blind
B_S149		0.919129	41.4095	19.1	blind
B_S150		0.352161	89.8084	18.9	blind
B_S151		2.87135	30.352	33.9	blind
B_S152		0.605652	11.8841	30.6	blind
B_S153		0.589227	25.693	11.7	blind
B_S154		0.500603	52.3402	23.3	blind
B_S155		0.665938	38.1388	0.5	blind
B_S156		0.477435	20.2329	26.1	blind
B_S157		0.839925	34.1444	92	blind
B_S158		0.369689	77.6022	146.9	blind
B_S159		0.774977	45.2702	11.6	blind
B_S160		0.404156	18.8097	327.8	blind
B_S161		1.11432	59.5562	308.4	blind
B_S162		0.582454	53.2406	8.8	blind
B_S163		0.412659	38.7341	8.7	blind
B_S164		0.444877	59.0286	182.8	blind
B_S165		1.04715	51.6492	623.1	blind
B_S166		1.27654	43.6938	1046.1	blind
B_S167		0.379401	61.7449	2415.2	blind
B_S168		0.830395	83.4904	75.4	blind
B_S169		0.299253	23.5797	241.6	blind
B_S170		0.544504	43.7393	155	blind
B_S171		0.555591	34.0056	195.2	blind
B_S172		0.513699	44.7221	56.3	blind
B_S173		0.437462	170.16	52	blind
B_S174		1.22137	57.0504	1154	blind
B_S175		2.47687	49.208	674.9	blind
B_S176		1.52867	47.6054	18.8	blind
B_S177		0.729508	59.3387	260.7	blind
B_S178		0.274237	58.2447	300.7	blind
B_S179		1.20361	192.25	106.2	blind
B_S180		0.465636	32.9865	11.1	blind
B_S181		0.260098	32.542	175.6	blind
B_S182		0.503399	34.3931	0.5	blind
B_S183		0.531536	35.8435	0.5	blind
B_S184		0.395777	37.6743	130.3	blind
B_S185		0.911502	105.621	1424.1	blind
B_S186		3.99785	45.9858	178.3	blind
B_S187		0.846036	58.0069	235.5	blind
B_S188		1.01403	30.1879	8.5	blind
B_S189		0.856141	58.7582	606.5	blind
B_S190		0.295843	59.6367	2530.8	blind
B_S191		1.07097	154.894	105.6	blind
B_S192		0.245564	35.3383	78.9	blind
B_S193		2.23816	51.8581	30.4	blind
B_S194		0.31586	74.3057	599.2	blind
B_S195		1.22325	62.9021	40.7	blind
B_S196		0.684155	96.3271	55	blind
B_S197		0.375425	22.1828	4.6	blind
B_S198		0.413201	40.8922	50.7	blind
B_S199		0.701997	130.088	8.2	blind
B_S200		0.56441	30.4221	39.3	blind
B_S201		0.517538	52.8517	988.2	blind
B_S202		0.189627	44.0605	27502.3	blind
B_S203		0.22565	31.1629	18.5	blind
B_S204		0.353704	37.5877	1179	blind
B_S205		0.544696	48.2478	4000	blind
B_S206		1.30147	90.0356	1477	blind
B_S207		0.527267	57.4154	28	blind
B_S208		0.369664	37.2313	48.4	blind
B_S209		0.689949	61.0591	16.6	blind
B_S210		0.579001	29.5117	168	blind
B_S211		0.51709	35.5891	936.3	blind
B_S212		1.61045	94.9536	1873.5	blind
B_S213		0.32233	51.6752	9.6	blind
B_S214		1.11238	68.6287	15553.5	blind
B_S215		0.529091	18.0414	90.6	blind
B_S216		0.690459	33.5907	114.8	blind
B_S217		1.05235	54.7368	289.4	blind
B_S218		0.565853	73.2902	971.6	blind
B_S219		1.62659	58.6068	4000	blind
B_S220		0.491305	46.3465	83.5	blind
B_S221		0.621771	50.9769	0.5	blind
B_S222		0.510107	40.16	45.9	blind
B_S223		2.73681	75.4772	325.5	blind
B_S224		2.31613	46.0629	2949.9	blind
B_S225		1.71041	120.608	305.1	blind
B_S226		6.66395	66.7603	4000	blind
B_S227		1.00167	64.1974	142.4	blind
B_S228		2.575	46.6009	729.6	blind
B_S229		0.504585	87.605	0.5	blind
B_S230		5.806	24.7978	348.4	blind
B_S231		0.311257	31.0412	35.9	blind
B_S232		2.56635	103.831	1171.9	blind
B_S233		0.859292	56.3736	46.9	blind
B_S234		0.89611	76.7076	383.9	blind
B_S235		0.727837	70.9796	16.7	blind
B_S236		2.27722	40.4808	760.2	blind
B_S237		3.19566	40.1848	228.8	blind
B_S238		0.531069	15.7778	16.8	blind
B_S239		1.17837	43.6435	19.9	blind
B_S240		2.94603	78.8015	2062.6	blind
B_S241		0.365771	22.7354	18.7	blind
B_S242		0.46718	13.7466	37.3	blind
B_S243		0.855303	388.502	36.5	blind
B_S244		0.806123	93.2973	256.6	blind
B_S245		0.657978	28.8709	280.1	blind
B_S246		1.08793	107.741	400	blind
B_S247		2.59685	76.0146	2277.1	blind
B_S248		1.53929	84.0209	313.2	blind
B_S249		0.836117	75.7827	558.3	blind
B_S250		0.550097	50.3726	35.6	blind
B_S251		3.3342	59.8608	4000	blind
B_S252		2.09453	40.8727	65.5	blind
B_S253		0.674441	54.0363	3877.5	blind
B_S254		0.383933	18.8311	400	blind
B_S255		1.05632	63.3304	92.7	blind
B_S256		0.518283	133.594	0.5	blind
B_S257		1.20642	47.4273	79699	blind
B_S258		11.2324	39.587	704.5	blind
B_S259		1.40784	87.3034	87.1	blind
B_S260		1.74789	47.6883	220.3	blind
B_S261		0.311748	21.8552	136.5	blind
B_S262		0.809694	31.5541	86.8	blind
B_S263		0.817383	37.6392	280.9	blind
B_S264		0.83868	44.6755	39.2	blind
B_S265		0.496981	37.1964	28.4	blind
B_S266		0.736727	32.9343	40.4	blind
B_S267		1.68089	48.2005	349.8	blind
B_S268		0.132384	75.7298	548.7	blind
B_S269		0.813068	61.1296	2871.3	blind
B_S270		1.36097	42.6828	285.8	blind
B_S271		2.86822	26.5699	102.9	blind
B_S272		0.425264	57.8287	1329.2	blind
B_S273		0.543785	96.4103	8.9	blind
B_S274		0.667554	40.1341	14.3	blind
B_S275		1.67167	47.754	11.2	blind
B_S276		0.852982	78.2956	6527.1	blind
B_S277		2.84829	46.6934	54.6	blind
B_S278		0.575364	39.5778	61.1	blind
B_S279		3.21259	63.0726	4543.1	blind
B_S280		1.14298	118.12	14.1	blind
B_S281		0.853563	33.37	14.2	blind
B_S282		1.27108	92.1387	0.5	blind
B_S283		1.46055	26.4701	0.5	blind
B_S284		1.00845	50.7552	584.4	blind
B_S285		0.430398	45.7132	28	blind
B_S286		0.27253	34.2752	206.2	blind
B_S287		0.663579	31.7569	0.5	blind
B_S288		0.785767	33.7122	16	blind
B_S289		1.23499	104.353	27.9	blind
B_S290		1.20123	77.1185	765.3	blind
B_S291		1.14638	64.5909	0.5	blind
B_S292		0.300603	57.8588	4473.7	blind
B_S293		0.678521	37.5055	385.6	blind
B_S294		0.424304	32.1817	9.6	blind
B_S295		0.833084	21.32	340	blind
B_S296		0.439224	65.188	333	blind
B_S297		0.38741	40.8607	15.1	blind
B_S298		0.210389	22.3821	41.7	blind
B_S299		0.510959	17.9529	0.5	blind
B_S300		0.391052	53.8985	0.5	blind
B_S301		0.115374	21.2101	15.7	blind
B_S302		0.954068	74.4242	209.6	blind
B_S303		1.49438	49.0541	249.6	blind
B_S304		0.804048	25.8353	225.6	blind
B_S305		0.85028	29.4816	12.3	blind
B_S306		1.02153	56.6078	33.3	blind
B_S307		0.422064	24.7672	3.2	blind
B_S308		1.06812	59.14	52.7	blind
B_S309		0.628633	87.2605	44.8	blind
B_S310		1.77201	53.1034	487.8	blind
B_S311		0.803924	42.5296	8.2	blind
B_S312		2.03028	77.5998	125.2	blind
B_S313		0.689838	71.2218	73.7	blind
B_S314		2.80119	56.5804	1291.1	blind
B_S315		0.501103	48.8189	108.9	blind
B_S316		0.891577	75.1551	1134.4	blind
B_S317		0.429783	53.2757	72.3	blind
B_S318		3.14261	54.6756	6709.5	blind
B_S319		0.781472	41.6391	54.8	blind
B_S320		1.9855	64.0105	911.6	blind
B_S321		1.24558	68.7275	323	blind
B_S322		0.448648	24.2417	7.8	blind
B_S323		0.415015	352.633	6.6	blind
B_S324		0.485572	74.5655	0.5	blind
B_S325		0.733737	35.2912	46.1	blind
B_S326		0.6863	41.7414	17.9	blind
B_S327		1.07382	35.1828	62.4	blind
B_S328		1.85483	91.2034	35.2	blind
B_S329		0.434768	51.2987	13	blind
B_S330		0.770432	52.9305	84.5	blind
B_S331		0.447506	45.5158	36.3	blind
B_S332		0.641769	123.729	13.2	blind
B_S333		0.444238	40.3092	12.5	blind
B_S334		0.360076	51.1031	333.3	blind
B_S335		0.88663	19.1179	51.7	blind
B_S336		0.271709	45.6455	0.5	blind
B_S337		1.05391	49.8905	42.9	blind
B_S338		0.434417	100.762	41.7	blind
B_S339		0.432498	45.2437	3.7	blind
B_S340		1.89773	46.6364	13.1	blind
B_S341		0.352249	37.025	65.3	blind
B_S342		1.58848	31.9627	37.7	blind
B_S343		0.424182	78.858	0.5	blind
B_S344		1.31067	69.4781	205.7	blind
B_S345		1.09237	35.498	339.5	blind
B_S346		0.355062	56.3816	31.7	blind
B_S347		0.843832	43.0347	0.5	blind
B_S348		0.927846	54.852	12.9	blind
B_S349		0.945611	42.3087	33.5	blind
B_S350		1.48274	60.1176	27.6	blind
B_S351		0.643864	21.9198	8.4	blind
B_S352		1.25289	94.6156	0.5	blind
B_S353		0.887782	58.0212	307	blind
B_S354		0.141085	13.612	12366.7	blind
B_S355		0.600272	40.6768	111.3	blind
B_S356		1.89615	30.936	42.3	blind
B_S357		0.204595	60.9632	12.5	blind
B_S358		0.671612	31.3326	24.3	blind
B_S359		1.21119	33.3009	204.5	blind
B_S360		0.652137	23.542	15.8	blind
B_S361		0.417392	153.979	17.9	blind
B_S362		0.417212	154.233	0.5	blind
B_S363		0.394269	82.0767	43	blind
B_S364		0.970424	28.2873	58.4	blind
B_S365		0.447828	56.6676	1104.8	blind
B_S366		1.16265	57.5308	17.6	blind
B_S367		0.476827	29.8829	7.7	blind
B_S368		1.20204	71.3427	545.4	blind
B_S369		0.490906	10.0149	15.6	blind
B_S370		0.722078	48.8661	68.8	blind
B_S371		0.788705	21.9662	25.8	blind
B_S372		0.263567	41.9925	134	blind
B_S373		0.470503	30.0333	15.8	blind
B_S374		0.581463	37.1863	16.7	blind
B_S375		1.12758	48.2554	0.5	blind
B_S376		0.207549	41.6915	0.5	blind
B_S377		0.349144	29.3144	8.1	blind
B_S378		0.159525	63.7609	8.2	blind
B_S379		0.594533	163.133	0.5	blind
B_S380		1.46241	63.5462	14.2	blind
B_S381		0.895813	53.6225	57.2	blind
B_S382		1.90149	74.8107	1292.2	blind
B_S383		0.447166	19.154	21	blind
B_S384		0.687831	43.6308	21.5	blind
B_S385		0.435896	27.5699	17.5	blind
B_S386		0.550718	40.029	55	blind
B_S387		0.445653	81.8278	8367.8	blind
B_S388		0.925647	50.3711	9.8	blind
B_S389		0.496092	16.2173	3.4	blind
B_S390		1.92655	24.4564	9	blind
B_S391		0.598817	35.911	0.5	blind
B_S392		0.542984	20.1445	21.5	blind
B_S393		0.349484	47.8269	18.4	blind
B_S394		0.759087	15.934	0.5	blind
B_S395		0.181929	30.956	9	blind
B_S396		0.333829	25.1852	5.4	blind
B_S397		0.696071	21.1103	50.6	blind
B_S398		0.395174	47.0606	15.5	blind
B_S399		5.07952	59.6771	968	blind
B_S400		0.693903	59.3626	145.8	blind
B_S401		0.777815	47.8947	15.9	blind
B_S402		0.467599	32.023	5.6	blind
B_S403		5.95954	50.2526	78.3	blind
B_S404		0.198849	15.6954	10.5	blind
B_S405		0.347596	23.3947	9.4	blind
B_S406		0.432508	38.7273	66.6	blind
B_S407		1.17903	30.4006	607.8	blind
B_S408		1.16842	51.8363	4.8	blind
B_S409		1.33058	47.184	42	blind
B_S410		1.21552	55.7194	85.4	blind
B_S411		3.07109	48.0461	0.5	blind
B_S412		3.36029	68.0374	724.1	blind
B_S413		0.681629	41.5083	15.7	blind
B_S414		0.413405	12.655	16	blind
B_S415		0.938598	58.9328	155.1	blind
B_S416		1.1292	40.6208	12.1	blind
B_S417		0.573256	59.9591	2947.6	blind
B_S418		0.748489	40.5938	81.8	blind
B_S419		0.534446	52.6588	59.4	blind
B_S420		0.939023	23.442	14.4	blind
B_S421		0.832846	30.1958	18	blind
B_S422		0.354091	18.8043	12.7	blind
B_S423		0.476403	11.7286	1.8	blind
B_S424		0.552138	51.6703	27	blind
B_S425		0.843718	33.0042	74.8	blind
B_S426		0.43148	36.832	19.1	blind
